# Supplementary material for: Postfire reproduction of a serotinous conifer, the giant sequoia, in the Nelder Grove, California
Source: Ecol Evol. 2024 Apr 3;14(4):e11213. doi: 10.1002/ece3.11213 (PMC10990047; doi:10.1002/ece3.11213)
Supplement: Supplementary file 1 — Appendix S1. [file ECE3-14-e11213-s003.xlsx]

## Sheet: Sheet1
Transect	Plot	MTBS RdNBR	Dist. To Nearest Live SEGI (m)	% Shrub Cover	% Shrub Cover (midpoint)	# Live SEGI Seed/Sap	# Dead SEGI Seed/Sap	# Live Non-SEGI Seedlings/Saplings	Live SEGI per Hectare	Ht. of Tallest SEGI (m)	SEGI Proportion	Lat	Lon
1	1	1014	718	76 - 100	88	10	0	0	1273.24	1.4732	1	37.4264	-119.595
1	2	763	618	51 - 75	63	15	0	1	1909.86	3.0988	0.9375	37.4273	-119.595
1	3	873	518	76 - 100	88	0	0	2	0		0	37.4282	-119.595
1	4	949	418	76 - 100	88	37	0	0	4710.99	1.9558	1	37.4291	-119.595
1	5	950	318	76 - 100	88	21	2	1	2673.8	1.5748	0.954545	37.43	-119.595
1	6	866	218	76 - 100	88	3	1	1	381.972	0.9652	0.75	37.4309	-119.595
1	7	951	125	76 - 100	88	22	0	2	2801.13	1.8288	0.916667	37.4318	-119.594
1	8	669	18	76 - 100	88	19	0	0	2419.16	0.8382	1	37.4327	-119.594
2	9	897	320	25 - 50	38	17	0	3	2164.51	1.7018	0.85	37.4359	-119.595
2	10	712	220	76 - 100	88	23	8	1	2928.45	1.9304	0.958333	37.4368	-119.595
2	11	962	120	26 - 50	38	3	1	0	381.972	0.8636	1	37.4377	-119.595
2	12											37.4386	-119.595
2	13	238	7	0	0	2	0	82	254.648	0.0762	0.0238095	37.4395	-119.595
2	14	118	4	0	0	0	0	252	0		0	37.4404	-119.594
2	15	192	5	1 - 25	13	3	0	81	381.972	0.1778	0.0357143	37.4413	-119.594
2	16	551	4	51 - 75	63	72	0	5	9167.32	0.9652	0.935065	37.4422	-119.594
3	17	97	4	1 - 25	13	16	1	148	2037.18	0.0762	0.097561	37.4328	-119.58
3	18	62	3	1 - 25	13	0	0	36	0		0	37.4337	-119.58
3	19	181	40	1 - 25	13	10	0	174	1273.24	0.3048	0.0543478	37.4346	-119.58
3	20	110	32	0	0	0	0	96	0		0	37.4355	-119.58
3	21	220	19	1 - 25	13	21	0	23	2673.8	0.5334	0.477273	37.4364	-119.58
3	22	233	12	1 - 25	13	2	0	134	254.648	0.3048	0.0147059	37.4373	-119.579
3	23	328	35	1 - 25	13	1	0	160	127.324	0.0762	0.00621118	37.4382	-119.579
3	24	444	9	1 - 25	13	13	0	87	1655.21	0.1524	0.13	37.4391	-119.579
