# Supplementary material for: Postfire reproduction of a serotinous conifer, the giant sequoia, in the Nelder Grove, California
Source: Ecol Evol. 2024 Apr 3;14(4):e11213. doi: 10.1002/ece3.11213 (PMC10990047; doi:10.1002/ece3.11213)
Supplement: Supplementary file 3 — Appendix S3. [file ECE3-14-e11213-s001.xlsx]

## Sheet: Sheet1
Mortality of SEGI regeneration in recent ground based logging, Nelder Grove; a posteriori (Fall 2023)
PLOT #	PLOT ID #	LAT	LONG	DATE	SEVERITY	SEGI LIVE	SEGI CRUSHED AND KILLED	MORTALITY	COMMENTS
1	P1U8	37.4256	-119.594	2023-12-15	High	1	4	0.8
2	P2U8	37.4254	-119.595	2023-12-15	High	0	4	1
3	P1U5	37.4288	-119.588	2023-12-15	High	3	7	0.7	small patch of high severity too small to be identified in MTBS
Plot size: 5 meter radius
